# Supplementary material for: The Role of Copigmentation in Colour Attributes and Their Evolution in Model Wine: A Thermodynamic and Colorimetric Study
Source: Foods. 2025 Jul 14;14(14):2467. doi: 10.3390/foods14142467 (PMC12294291; doi:10.3390/foods14142467)
Supplement: Supplementary file 1 [file foods-14-02467-s001.zip]

Archive with 2 entries (2 files):
- Supplementary Material Figure S1.pdf
- Supplementary Material Figure S2.pdf
